# Supplementary material for: Transcriptomic Evidence Identifies Two TMBIM Subgroups with Opposing Prognostic Associations in Glioma
Source: Biology (Basel). 2026 Jul 17;15(14):1179. doi: 10.3390/biology15141179 (PMC13405653; doi:10.3390/biology15141179)
Supplement: Supplementary file 1 [file biology-15-01179-s001.zip]

Archive with 1 entries (1 files):
- biology-4356668-supplementary.pdf
